# Supplementary material for: Assessing the Formation of Purine Lesions in Mitochondrial DNA of Cockayne Syndrome Cells
Source: Biomolecules. 2022 Nov 3;12(11):1630. doi: 10.3390/biom12111630 (PMC9687895; doi:10.3390/biom12111630)
Supplement: Supplementary file 1 [file biomolecules-12-01630-s001.zip]

Archive with 1 entries (1 files):
- biomolecules-1966527-supplementary.pdf
